# Supplementary material for: Characterizations of Hamster Retina as a Model for Studies of Retinal Cholesterol Homeostasis
Source: Biology (Basel). 2021 Oct 6;10(10):1003. doi: 10.3390/biology10101003 (PMC8533155; doi:10.3390/biology10101003)
Supplement: Supplementary file 1 [file biology-10-01003-s001.zip]

Archive with 1 entries (1 files):
- biology-1401551-supplementary.pdf
